# Supplementary material for: Identification of a molecular basis for the juvenile sleep state
Source: eLife. 2020 Mar 23;9:e52676. doi: 10.7554/eLife.52676 (PMC7185995; doi:10.7554/eLife.52676)
Supplement: Supplementary file 1. [file elife-52676-supp1.xlsx]

## Sheet: Sheet1
DOWNREGULATED GENES: FC < -1.2
Gene name		log2FoldChange	padj	PDM3 RNAi 1	PDM3 RNAi 2	PDM3 RNAi 3	PDM3 RNAi 4	CTRL 1	CTRL 2	CTRL 3	CTRL 4
lncRNA:CR46007		-2.28827	9.26431e-42	5.81764	5.82269	5.83951	5.82926	6.50711	6.63536	6.7002	6.68523
CG45676		-0.849568	7.74116e-07	3.69408	3.69681	3.68879	3.68862	3.78787	3.82869	3.8311	3.81744
CG3437		-0.825158	8.07099e-08	6.14096	6.16895	6.14687	6.11323	6.40003	6.41532	6.33534	6.31031
CG3434		-0.815432	1.19046e-14	8.55603	8.5961	8.49778	8.50291	8.99288	9.08703	9.00471	8.89429
CG3552		-0.802794	7.467e-09	8.2937	8.52559	8.58052	8.34336	8.9689	9.01855	9.03076	8.91798
Vps13B		-0.721735	4.40408e-07	10.862	10.9968	11.0268	10.7379	11.5108	11.5504	11.524	11.5171
Ugt302C1		-0.712887	6.71722e-05	5.24948	5.22245	5.25554	5.27516	5.49807	5.40692	5.37822	5.38182
PGRP-LA		-0.699092	0.000102725	7.28439	7.2584	7.36042	7.50458	7.82943	7.85022	7.87518	7.84212
Ir76a		-0.629401	0.000465488	8.45503	8.40218	8.63105	8.51308	8.98442	9.15277	9.18929	8.99218
tut		-0.599778	0.00180288	6.02035	6.1668	6.13454	6.07352	6.26643	6.38926	6.37597	6.41258
CG15047		-0.581704	0.000403894	3.44419	3.44429	3.44187	3.44454	3.51007	3.5101	3.50665	3.52517
AttB		-0.567133	0.00318805	5.75907	5.78296	5.7439	5.72475	5.92668	5.85174	5.86513	5.88709
lncRNA:CR45242		-0.561572	0.00141859	5.59514	5.62258	5.60699	5.57251	5.91253	5.89341	5.74137	5.76202
lncRNA:CR44109		-0.547394	0.00391728	4.71173	4.72114	4.73682	4.69874	4.8207	4.80189	4.80628	4.80722
CG18547		-0.528444	0.00156531	8.16597	8.14246	8.10558	8.15824	8.316	8.50065	8.44867	8.62416
CG7328		-0.496856	0.0108208	5.78676	5.77659	5.76014	5.84434	5.89748	5.92693	5.88348	5.96962
Elo68beta		-0.482274	0.0101002	4.28441	4.27984	4.30072	4.28434	4.40895	4.3494	4.33982	4.37351
CG17928		-0.469691	0.0156341	5.24179	5.23261	5.25538	5.2153	5.32379	5.3413	5.28568	5.31594
CG17734		-0.468621	0.0158069	8.84556	8.92356	8.77659	8.79218	9.28789	9.247	9.14724	9.10375
CG8100		-0.436555	0.0129769	5.33658	5.28898	5.31425	5.35024	5.66764	5.38353	5.41652	5.48329
spirit		-0.424553	0.0346907	7.7261	7.67226	7.64218	7.78646	8.22226	7.8716	7.83797	7.92332
DNAlig3		-0.419135	0.00879662	9.09363	9.18691	9.0019	9.08943	9.37118	9.35032	9.34945	9.29458
Lsp1alpha		-0.406661	0.0112907	8.1364	8.48091	8.01225	8.67017	9.70027	8.66135	8.60281	9.65255
Nepl8		-0.40629	0.0393386	5.68889	5.60567	5.6201	5.72162	5.87171	5.74425	5.72719	5.84711
pst		-0.406253	0.0101092	9.34031	9.20674	9.30226	9.27355	9.60478	9.60465	9.3833	9.52594
PGRP-LC		-0.400252	0.0445251	7.10417	7.22138	7.25825	7.22266	7.74407	7.63601	7.59091	7.52379
CG5590		-0.392512	0.0105665	9.75999	9.64933	9.63658	9.76408	9.98352	9.9874	9.86449	9.96908
LManI		-0.388598	0.0341803	6.72223	6.65658	6.57628	6.68775	6.7825	6.77713	6.7696	6.80639
Lsp1beta		-0.382002	0.0232816	9.08977	9.32249	8.74009	9.678	10.6111	9.53129	9.50243	10.5214
Obp99b		-0.378285	0.0338168	10.7237	10.6945	10.039	11.012	12.0222	10.9594	10.865	11.8862
snoRNA:Me28S-C788b		-0.374367	0.0059133	2.75863	2.76466	2.75744	2.75263	2.80793	2.81098	2.82221	2.78351
CG6398		-0.36189	0.0451702	8.91657	8.75291	8.95536	9.06313	9.31717	9.20156	9.03127	9.27798
ppk27		-0.339901	0.0158273	2.89034	2.88338	2.89732	2.87526	2.92596	2.93783	2.9239	2.94782
CG31313		-0.337566	0.0222114	5.2201	5.212	5.1958	5.25152	5.74034	5.30469	5.30311	5.3575
Elo68alpha		-0.336425	0.0146446	4.21928	4.20361	4.18217	4.17596	4.3128	4.29966	4.28755	4.29299
CG32850		-0.33112	0.000380861	9.77131	9.65947	9.70996	9.83289	9.93583	9.97999	9.94435	9.97985
UPREGULATED, FC > 1.2
Gene name		log2FoldChange	padj	PDM3 RNAi 1	PDM3 RNAi 2	PDM3 RNAi 3	PDM3 RNAi 4	CTRL 1	CTRL 2	CTRL 3	CTRL 4
y		3.29181	3.73147e-130	9.49735	9.20113	9.62245	9.44667	6.95096	7.01041	6.97856	6.88622
CG43163		0.999168	7.84709e-12	9.84359	9.50829	9.79985	9.87125	8.60917	8.92069	8.95518	9.00863
Cyp28d2		0.741424	5.94499e-07	6.69535	6.73212	6.76663	6.70706	6.47444	6.51856	6.48505	6.56591
Msp300		0.690587	5.19032e-07	14.0066	13.609	13.8507	13.7395	12.996	13.0068	13.1587	13.0756
ftz		0.643596	1.07534e-06	4.15231	4.21714	4.22666	4.20863	4.0709	4.06317	4.06105	4.06091
Hsp70Bb		0.634299	0.000111354	7.71727	7.74536	7.55293	7.67038	6.90284	7.11074	6.9884	7.19042
cep290		0.614357	0.000846424	7.40747	7.44844	7.40227	7.16875	7.05501	6.84159	7.00764	6.94627
Arc1		0.60075	8.04056e-05	11.1501	10.2515	10.3213	11.0716	9.44482	9.23112	9.18611	9.24787
Sdic1		0.550593	3.7491e-09	5.33824	5.39276	5.56666	5.62286	5.15947	5.15778	5.16388	5.17285
Mis12		0.480331	0.00253081	7.30867	7.33178	7.35098	7.35031	7.04575	6.99936	6.90807	6.83762
CG6324		0.471675	8.07099e-08	4.23094	4.34022	4.38536	4.33209	4.16252	4.16171	4.16238	4.16232
pps		0.4705	3.53281e-07	11.5716	11.4671	11.6086	11.3905	11.1389	11.1025	11.2419	11.0997
CG6123		0.44179	0.0141686	8.12741	8.16341	8.11399	8.17093	7.97135	7.88142	8.01708	7.90381
BOD1		0.437139	0.000737253	10.1756	10.0815	10.0386	9.95886	9.79147	9.64362	9.8488	9.79249
lncRNA:CR44717		0.409011	0.0156341	5.21065	5.18157	5.16984	5.2589	5.0349	5.0405	5.07097	5.05669
CG12179		0.403436	0.0296792	8.39821	8.65225	8.60452	8.28804	8.26552	8.21521	8.23676	8.16701
RunxA		0.390414	0.0148322	8.45227	8.32343	8.43123	8.36506	8.12865	8.19957	8.24057	8.27626
CG9279		0.37784	0.033159	10.6091	10.6429	10.8711	10.6851	10.3206	10.3144	10.5642	10.5096
Srr		0.363414	0.0497996	4.36902	4.43071	4.42392	4.43579	4.36057	4.33945	4.33595	4.32203
fid		0.362676	0.0484133	8.5556	8.62536	8.45142	8.46401	8.42043	8.26281	8.40876	8.26008
cana		0.360912	0.0217294	8.61071	8.77249	8.7514	8.52782	8.50316	8.50872	8.43932	8.41039
CG42446		0.357945	2.77658e-06	3.77317	3.8591	3.91679	3.81292	3.73363	3.73304	3.73352	3.73348
CG32264		0.355393	0.00234037	13.3637	13.0598	13.1235	13.1927	12.8415	12.8144	12.9609	12.9055
Abl		0.352686	0.0456453	13.1902	12.7495	12.7487	12.7953	12.5844	12.3524	12.6871	12.5879
CG16711		0.350572	0.0411522	11.209	10.8488	10.9998	11.0189	10.7471	10.5723	10.8969	10.7807
v		0.342098	0.00873475	6.46146	6.50088	6.48641	6.53302	6.03399	6.15869	6.14973	6.2927
CG5504		0.341996	0.0338168	8.61232	8.59724	8.76194	8.5563	8.48451	8.394	8.50841	8.46841
tow		0.338518	0.0370161	11.1946	11.0003	11.0511	11.0625	10.8696	10.8078	10.919	10.8466
CG43845		0.334806	0.0493131	5.65965	5.847	5.82854	5.59262	5.55173	5.58706	5.62672	5.60306
orb		0.325856	0.0206686	10.7448	10.8385	11.0184	10.7535	10.4973	10.5146	10.6779	10.6775
brv3		0.323187	0.0407759	4.99426	5.1955	5.18702	4.98245	4.9423	4.9482	4.95318	4.965
Golgin245		0.320396	0.0222114	10.5321	10.3841	10.4519	10.4393	10.2656	10.1401	10.3529	10.2383
ssp3		0.320272	0.0183951	10.6612	10.5931	10.6401	10.4863	10.4145	10.4137	10.4296	10.3347
Ino80		0.3175	0.0456309	10.0389	9.83752	9.82145	9.8395	9.73298	9.71973	9.73704	9.54632
chb		0.317483	0.00833615	11.4956	11.6218	11.7109	11.4145	11.3377	11.2334	11.3382	11.3261
Tdrd3		0.315614	0.00467725	10.6861	10.5058	10.4647	10.5025	10.2885	10.3654	10.3464	10.3123
CG17122		0.314789	0.0157963	6.10228	6.54874	6.55829	6.03053	6.06802	5.92496	5.92805	5.95058
cnn		0.314597	0.0300853	10.9587	11.0281	11.1842	11.0259	10.7953	10.7805	10.8718	10.9251
Rap1		0.310425	0.0167019	12.7277	12.5778	12.6136	12.669	12.4111	12.4086	12.529	12.3983
Appl		0.300041	0.0040214	15.39	15.1187	15.1818	15.2339	14.965	14.9424	15.0659	14.9417
Imp		0.295974	0.0260115	11.3328	11.3792	11.4775	11.4308	11.231	11.1551	11.303	11.1677
Crtc		0.290453	0.0132484	10.724	10.496	10.6243	10.6423	10.4794	10.4083	10.4099	10.4435
su(w[a])		0.28693	0.0059133	13.3181	13.0946	13.1593	13.2581	12.9484	12.8943	13.0783	12.9669
CG9925		0.282982	0.0474375	3.12401	3.16259	3.16131	3.10918	3.08961	3.1025	3.10285	3.10251
alt		0.281665	0.0337734	12.3266	12.0841	12.0598	12.1239	11.9953	11.8218	11.9857	11.9556
SP2353		0.275586	0.032383	13.486	13.2188	13.2148	13.3305	12.9994	13.0732	13.2166	13.0596
ash1		0.27255	0.0129815	10.578	10.4804	10.4449	10.3534	10.3419	10.2408	10.2809	10.2196
CG31211		0.271799	0.0131273	12.4835	12.2963	12.3304	12.3694	12.1574	12.0228	12.2476	12.1096
Socs16D		0.268629	0.0338168	11.7177	11.4779	11.6446	11.668	11.3467	11.338	11.4757	11.5309
zip		0.266862	0.0206884	13.8738	13.5909	13.6627	13.732	13.485	13.4752	13.5694	13.534
lncRNA:CR44715		0.266272	0.0474375	2.00181	2.01393	2.01254	2.01035	1.98216	1.9856	1.98665	1.99096
mahe		0.263941	0.033159	13.4522	13.2099	13.3115	13.4064	13.1306	13.1622	13.185	13.181
CG42588		0.263088	0.021049	9.71039	9.73527	9.65778	9.58318	9.47224	9.5074	9.48321	9.45008
Lkb1		0.262254	0.00399862	9.02625	9.11961	9.12708	9.10683	8.95684	8.95954	8.96049	8.9482
		54
